# Supplementary material for: Ethanol Ablation Therapy Drives Immune-Mediated Antitumor Effects in Murine Breast Cancer Models
Source: Cancers (Basel). 2022 Sep 25;14(19):4669. doi: 10.3390/cancers14194669 (PMC9564135; doi:10.3390/cancers14194669)
Supplement: Supplementary file 1 [file cancers-14-04669-s001.zip]

Archive with 1 entries (1 files):
- cancers-1901930-supplementary.pdf
